# Supplementary material for: Chemical and Microbial Characterization of Fermented Forest Litters Used as Biofertilizers
Source: Microorganisms. 2023 Jan 24;11(2):306. doi: 10.3390/microorganisms11020306 (PMC9959058; doi:10.3390/microorganisms11020306)
Supplement: Supplementary file 1 [file microorganisms-11-00306-s001.zip]

Archive with 1 entries (1 files):
- microorganisms-2045812-supplementary.pdf
